# Supplementary material for: Methyl 2-amino-5-chloro­benzoate
Source: Acta Crystallogr Sect E Struct Rep Online. 2010 Oct 31;66(Pt 11):o3025. doi: 10.1107/S1600536810042510 (PMC3009038; doi:10.1107/S1600536810042510)
Supplement: Supplementary file 2 [file e-66-o3025-Isup2.hkl]

# 
# h,k,l, Fc-squared, Fo-squared, sigma(Fo-squared) and status flag 
# 
data_I
_shelx_title '    X in P2(1)' 
_shelx_refln_list_code          4 
_shelx_F_calc_maximum       79.52 
_exptl_crystal_F_000       192.00 
_reflns_d_resolution_high  0.8120 
 
loop_ 
 _symmetry_equiv_pos_as_xyz 
 'x, y, z' 
 '-x, y+1/2, -z' 
 
_cell_length_a     3.9480 
_cell_length_b     9.0230 
_cell_length_c    12.0180 
_cell_angle_alpha  90.000 
_cell_angle_beta   94.100 
_cell_angle_gamma  90.000 
 
_shelx_F_squared_multiplier     1.000 
 
loop_ 
 _refln_index_h 
 _refln_index_k 
 _refln_index_l 
 _refln_F_squared_calc 
 _refln_F_squared_meas 
 _refln_F_squared_sigma 
 _refln_observed_status 
   0 -10   0       46.02       40.36      2.69 o 
   1 -10   0       15.21       17.64      2.00 o 
   2 -10   0        2.17        2.51      1.32 o 
   1  -9   0       17.02       17.82      1.94 o 
   2  -9   0        7.95       10.42      1.54 o 
   0  -8   0       89.53       86.54      3.38 o 
   1  -8   0       26.35       23.09      1.97 o 
   2  -8   0       13.84       10.78      1.79 o 
   3  -8   0        0.06        1.47      1.07 o 
   1  -7   0       43.41       41.39      2.39 o 
   2  -7   0      102.56      106.14      3.87 o 
   3  -7   0       10.63       13.07      1.91 o 
   0  -6   0      197.66      191.80      4.10 o 
   1  -6   0       46.81      101.70      3.11 o 
   2  -6   0       58.43       67.62      2.85 o 
   3  -6   0       11.87       11.82      1.83 o 
   4  -6   0        0.56        2.03      1.15 o 
   1  -5   0      182.90      196.00      3.87 o 
   2  -5   0       12.30       13.71      1.30 o 
   3  -5   0       39.03       43.83      2.57 o 
   4  -5   0        9.68       14.28      1.93 o 
   0  -4   0     2700.55     2683.40     49.73 o 
   1  -4   0      136.48      165.12      3.19 o 
   2  -4   0        3.05        4.00      0.79 o 
   3  -4   0        7.99       10.27      1.39 o 
   4  -4   0        1.58        2.87      1.36 o 
   1  -3   0      434.95      493.52      4.76 o 
   2  -3   0       52.19       46.83      1.95 o 
   3  -3   0      102.31      114.95      3.56 o 
   4  -3   0        0.54        0.65      1.00 o 
   0  -2   0     2015.87     2012.26     30.76 o 
   1  -2   0      374.10      424.70      3.91 o 
   2  -2   0      780.57      919.47      7.66 o 
   3  -2   0        8.03        7.85      1.18 o 
   4  -2   0       10.11       11.92      1.71 o 
   1  -1   0     1836.12     1919.14     33.19 o 
   2  -1   0        3.12        2.82      0.62 o 
   3  -1   0       36.90       39.93      2.03 o 
   4  -1   0        0.03        0.49      0.65 o 
   1   0   0       32.64       35.98      1.00 o 
   2   0   0      196.69      195.17      3.39 o 
   3   0   0        0.01        0.67      0.62 o 
   4   0   0        0.21        1.58      0.79 o 
   1   1   0     1861.86     1830.92     32.52 o 
   2   1   0        2.75        3.19      0.71 o 
   3   1   0       36.45       34.11      2.03 o 
   4   1   0        0.05        0.49      0.83 o 
   0   2   0     1990.51     1913.46     29.90 o 
   1   2   0      366.35      356.07      3.62 o 
   2   2   0      777.91      801.17      7.22 o 
   3   2   0        7.65        7.87      1.14 o 
   4   2   0       10.30       11.56      1.61 o 
   1   3   0      428.79      430.39      4.49 o 
   2   3   0       53.57       39.71      1.88 o 
   3   3   0      105.34       94.03      3.40 o 
   4   3   0        0.62        0.92      1.03 o 
   0   4   0     2700.10     2652.38     49.35 o 
   1   4   0      129.26      136.21      2.89 o 
   2   4   0        2.95        3.20      0.75 o 
   3   4   0        8.22        7.67      1.21 o 
   4   4   0        1.64        2.07      1.28 o 
   1   5   0      187.75      172.34      3.66 o 
   2   5   0       12.74       12.25      1.21 o 
   3   5   0       39.61       29.76      2.37 o 
   4   5   0        9.63        8.48      1.78 o 
   0   6   0      197.14      192.15      4.01 o 
   1   6   0       43.52       37.79      1.97 o 
   2   6   0       58.07       48.19      2.57 o 
   3   6   0       11.80       11.02      1.54 o 
   4   6   0        0.48        0.94      1.08 o 
   1   7   0       43.05       40.15      2.11 o 
   2   7   0      102.85       90.28      3.49 o 
   3   7   0       10.61        8.70      1.64 o 
   0   8   0       89.17       83.28      3.31 o 
   1   8   0       28.02       27.41      2.05 o 
   2   8   0       13.56       10.92      1.58 o 
   3   8   0        0.04       -0.15      0.94 o 
   1   9   0       16.56       17.35      1.78 o 
   2   9   0        7.64       11.00      1.46 o 
   0  10   0       46.06       41.60      2.72 o 
   1  10   0       15.38       15.81      1.98 o 
   2  10   0        2.26        3.30      1.19 o 
   0 -11   1        1.86        1.53      1.42 o 
  -2 -10   1        4.12        2.83      1.50 o 
  -1 -10   1        3.78        4.84      1.23 o 
   0 -10   1        6.61        6.59      0.94 o 
   1 -10   1       13.16       15.72      1.76 o 
   2 -10   1        3.70        7.44      1.39 o 
  -2  -9   1        0.09        1.80      0.69 o 
  -1  -9   1        2.97        3.84      0.87 o 
   0  -9   1       32.52       27.46      1.59 o 
   1  -9   1       28.19       27.78      2.26 o 
   2  -9   1        7.50        9.10      1.48 o 
  -3  -8   1        0.58        0.74      1.25 o 
  -2  -8   1        4.60        5.02      1.40 o 
  -1  -8   1       74.25       70.67      3.25 o 
   0  -8   1       35.83       33.02      1.55 o 
   1  -8   1        6.53       10.45      1.21 o 
   2  -8   1       15.38       13.96      1.71 o 
   3  -8   1       16.65       17.43      2.39 o 
  -3  -7   1        1.37        2.52      1.18 o 
  -2  -7   1       19.38       19.92      1.92 o 
  -1  -7   1        1.67        1.47      0.74 o 
   0  -7   1       18.17       19.51      1.07 o 
   1  -7   1       86.95       89.09      3.16 o 
   2  -7   1        1.12        1.73      1.05 o 
   3  -7   1       33.31       37.97      2.62 o 
  -4  -6   1        5.10        6.38      1.42 o 
  -3  -6   1        8.41       11.32      1.55 o 
  -2  -6   1       52.58       49.53      2.53 o 
  -1  -6   1       93.39      102.36      3.13 o 
   0  -6   1      165.53      162.17      2.66 o 
   1  -6   1        0.70        0.62      0.51 o 
   2  -6   1       29.40       30.73      2.11 o 
   3  -6   1        9.53       11.34      1.65 o 
   4  -6   1        7.71        9.14      2.00 o 
  -4  -5   1        2.25        3.05      1.21 o 
  -3  -5   1       29.59       35.86      2.29 o 
  -2  -5   1       45.08       42.56      2.20 o 
  -1  -5   1       83.91       93.71      2.69 o 
   0  -5   1      291.33      326.12      4.63 o 
   1  -5   1      482.46      540.53      6.23 o 
   2  -5   1       13.93       13.99      1.30 o 
   3  -5   1        5.54        9.21      1.28 o 
   4  -5   1        0.03       -0.89      1.14 o 
  -4  -4   1        7.90       12.57      1.47 o 
  -3  -4   1        0.32        0.90      0.83 o 
  -2  -4   1       97.59      110.54      3.08 o 
  -1  -4   1       68.52       58.25      1.95 o 
   0  -4   1       27.48       28.35      1.73 o 
   1  -4   1      549.18      667.65      6.29 o 
   2  -4   1       23.64       26.94      1.58 o 
   3  -4   1       19.95       21.32      1.85 o 
   4  -4   1       30.69       31.74      2.64 o 
  -4  -3   1        0.28       -1.04      1.04 o 
  -3  -3   1       41.58       43.99      2.36 o 
  -2  -3   1       19.42       23.33      1.40 o 
  -1  -3   1       94.04      121.07      2.37 o 
   0  -3   1       21.69       22.48      0.79 o 
   1  -3   1     1190.84     1356.01      8.13 o 
   2  -3   1      346.46      424.38      5.63 o 
   3  -3   1      101.45      105.77      3.48 o 
   4  -3   1       13.21       10.41      1.72 o 
  -4  -2   1        2.82        2.12      1.05 o 
  -3  -2   1        1.38        2.03      0.80 o 
  -2  -2   1       65.11       84.51      2.41 o 
  -1  -2   1      557.31      651.34      4.90 o 
   0  -2   1      787.89      810.01     19.79 o 
   1  -2   1       58.49       61.01      1.57 o 
   2  -2   1      377.25      404.81      5.19 o 
   3  -2   1       53.49       54.03      2.46 o 
   4  -2   1        3.34        3.18      1.17 o 
  -4  -1   1        0.35       -0.49      0.75 o 
  -3  -1   1       26.12       26.16      1.69 o 
  -2  -1   1      117.23      100.43      2.48 o 
  -1  -1   1     1482.20     1786.76     31.63 o 
   0  -1   1      779.24      759.49     22.48 o 
   1  -1   1     6322.65     4567.48     58.97 o 
   2  -1   1      385.55      329.56      4.57 o 
   3  -1   1       80.00       78.28      2.94 o 
   4  -1   1        8.51        6.70      1.39 o 
  -4   0   1        3.65        3.51      1.22 o 
  -3   0   1        6.39        5.95      0.82 o 
  -2   0   1      187.21      186.67      3.32 o 
  -1   0   1       37.17       38.48      1.04 o 
   0   0   1        2.19        2.18      0.16 o 
   1   0   1     2403.07     2313.56     36.67 o 
   2   0   1        1.12        1.46      0.53 o 
   3   0   1       12.75       13.34      1.26 o 
   4   0   1        5.98        8.62      1.44 o 
  -4   1   1        0.30       -0.61      0.96 o 
  -3   1   1       26.99       27.65      1.79 o 
  -2   1   1      115.65      102.07      2.54 o 
  -1   1   1     1480.41     1672.78      7.37 o 
   0   1   1      765.85      742.92     35.20 o 
   1   1   1     6295.94     6853.47     72.26 o 
   2   1   1      395.40      382.93      4.86 o 
   3   1   1       80.26       72.49      2.85 o 
   4   1   1        8.42        7.08      1.57 o 
  -4   2   1        2.72        4.51      0.92 o 
  -3   2   1        1.48        1.50      0.75 o 
  -2   2   1       67.97       69.02      2.20 o 
  -1   2   1      564.99      576.36      4.66 o 
   0   2   1      781.86      826.02     22.64 o 
   1   2   1       62.25       56.64      1.51 o 
   2   2   1      379.23      367.89      4.88 o 
   3   2   1       53.44       44.71      2.45 o 
   4   2   1        3.62        1.78      1.26 o 
  -4   3   1        0.26        0.39      0.75 o 
  -3   3   1       41.79       38.21      2.22 o 
  -2   3   1       20.96       19.43      1.35 o 
  -1   3   1       94.54      102.47      2.23 o 
   0   3   1       22.08       23.39      1.72 o 
   1   3   1     1193.67     1185.36      7.75 o 
   2   3   1      336.07      346.08      5.04 o 
   3   3   1       99.73       87.27      3.30 o 
   4   3   1       13.18       10.17      1.76 o 
  -4   4   1        7.81        9.99      1.51 o 
  -3   4   1        0.32        0.61      0.69 o 
  -2   4   1       99.91       91.06      2.88 o 
  -1   4   1       68.30       56.00      1.88 o 
   0   4   1       31.74       30.39      2.36 o 
   1   4   1      547.80      584.50      5.96 o 
   2   4   1       24.02       25.98      1.53 o 
   3   4   1       20.19       19.24      1.71 o 
   4   4   1       31.32       26.95      2.49 o 
  -4   5   1        2.15        1.30      1.21 o 
  -3   5   1       29.01       27.84      2.08 o 
  -2   5   1       46.96       40.92      2.14 o 
  -1   5   1       82.65       81.15      2.55 o 
   0   5   1      285.77      317.23      3.24 o 
   1   5   1      479.29      476.24      5.87 o 
   2   5   1       13.65       11.17      1.21 o 
   3   5   1        5.65        6.24      1.17 o 
   4   5   1        0.04       -1.25      1.25 o 
  -4   6   1        5.15        5.77      1.44 o 
  -3   6   1        8.16        7.62      1.53 o 
  -2   6   1       53.90       42.25      2.31 o 
  -1   6   1       95.06       89.18      2.91 o 
   0   6   1      166.69      175.18      3.88 o 
   1   6   1        0.96        0.39      0.50 o 
   2   6   1       30.04       25.45      1.92 o 
   3   6   1        9.83        8.94      1.54 o 
   4   6   1        7.57        4.90      1.65 o 
  -3   7   1        1.38        3.07      0.92 o 
  -2   7   1       18.77       20.83      1.68 o 
  -1   7   1        1.54        0.74      0.68 o 
   0   7   1       18.49       19.20      1.11 o 
   1   7   1       87.21       78.21      3.16 o 
   2   7   1        0.78        1.75      0.92 o 
   3   7   1       32.99       31.36      2.33 o 
  -3   8   1        0.54        0.89      0.89 o 
  -2   8   1        4.33        4.05      1.22 o 
  -1   8   1       74.13       67.29      3.00 o 
   0   8   1       36.11       33.54      1.49 o 
   1   8   1        6.89        5.49      1.22 o 
   2   8   1       15.34       11.14      1.64 o 
   3   8   1       16.51       13.92      1.93 o 
  -2   9   1        0.05       -0.93      0.93 o 
  -1   9   1        2.84        2.36      1.14 o 
   0   9   1       33.22       32.36      1.61 o 
   1   9   1       28.34       25.70      2.24 o 
   2   9   1        7.66        8.56      1.33 o 
  -2  10   1        4.11        3.94      1.17 o 
  -1  10   1        3.86        3.57      1.22 o 
   0  10   1        6.36        6.91      1.52 o 
   1  10   1       13.02       12.74      1.89 o 
   2  10   1        3.69        5.87      1.46 o 
   0  11   1        1.82        2.75      0.75 o 
   0 -11   2        2.70        5.14      0.98 o 
  -2 -10   2       15.18       21.55      2.25 o 
  -1 -10   2        1.87        0.86      1.28 o 
   0 -10   2        1.94        0.82      0.76 o 
   1 -10   2        2.67        1.89      1.47 o 
  -2  -9   2       14.85       16.28      1.76 o 
  -1  -9   2        0.76        1.51      0.93 o 
   0  -9   2       23.48       22.78      1.48 o 
   1  -9   2       20.62       20.61      1.89 o 
   2  -9   2       10.42       10.09      1.51 o 
  -3  -8   2        0.70        0.44      1.23 o 
  -2  -8   2       10.11       10.27      1.60 o 
  -1  -8   2        5.04        3.26      1.25 o 
   0  -8   2       13.54       13.50      1.07 o 
   1  -8   2        5.89        4.83      1.23 o 
   2  -8   2       12.70       14.07      1.79 o 
   3  -8   2        1.84        1.21      1.19 o 
  -3  -7   2       11.55       12.88      2.00 o 
  -2  -7   2        5.47        4.79      1.21 o 
  -1  -7   2       22.38       20.55      1.64 o 
   0  -7   2       25.24       25.40      1.62 o 
   1  -7   2       56.35       51.56      2.46 o 
   2  -7   2        9.48        9.64      1.60 o 
   3  -7   2        3.92        2.19      1.48 o 
  -4  -6   2        0.41        0.32      1.46 o 
  -3  -6   2        3.89        5.47      1.28 o 
  -2  -6   2       80.20       93.18      3.32 o 
  -1  -6   2      102.02      106.29      3.20 o 
   0  -6   2        6.98        5.38      0.71 o 
   1  -6   2       62.59       64.78      2.56 o 
   2  -6   2       62.50       63.76      2.89 o 
   3  -6   2        6.29        8.70      1.54 o 
  -4  -5   2        8.51       10.79      1.90 o 
  -3  -5   2       87.21       98.19      3.85 o 
  -2  -5   2       18.27       19.84      1.67 o 
  -1  -5   2       26.02       29.61      1.54 o 
   0  -5   2       78.15       73.96      2.60 o 
   1  -5   2       33.80       33.10      1.78 o 
   2  -5   2       72.64       84.90      3.02 o 
   3  -5   2        2.96        2.04      1.21 o 
   4  -5   2        6.45        6.29      1.68 o 
  -4  -4   2       11.87        9.48      1.94 o 
  -3  -4   2        4.62        5.18      1.10 o 
  -2  -4   2      150.77      180.43      3.92 o 
  -1  -4   2      114.36      123.40      2.80 o 
   0  -4   2       32.38       33.43      0.97 o 
   1  -4   2       62.73       66.80      2.12 o 
   2  -4   2       78.28       84.47      2.77 o 
   3  -4   2       15.74       17.56      1.68 o 
   4  -4   2       20.01       18.76      2.28 o 
  -4  -3   2       12.91       16.85      1.82 o 
  -3  -3   2       26.71       31.61      1.93 o 
  -2  -3   2       32.34       32.65      1.58 o 
  -1  -3   2       45.22       49.75      1.59 o 
   0  -3   2      455.76      474.88     12.08 o 
   1  -3   2        3.75        2.78      0.56 o 
   2  -3   2      268.59      294.02      4.78 o 
   3  -3   2       61.47       58.02      2.77 o 
   4  -3   2       12.32       11.16      1.83 o 
  -4  -2   2        2.13        4.40      1.01 o 
  -3  -2   2        0.71        0.89      0.78 o 
  -2  -2   2      194.76      211.66      3.71 o 
  -1  -2   2      474.11      539.69      4.64 o 
   0  -2   2       71.31       67.05      1.00 o 
   1  -2   2      308.71      361.51      3.89 o 
   2  -2   2      571.42      603.99      6.43 o 
   3  -2   2      156.18      149.52      4.06 o 
   4  -2   2        1.98        3.11      1.00 o 
  -4  -1   2        7.92        5.65      1.37 o 
  -3  -1   2       22.46       24.32      1.62 o 
  -2  -1   2       82.66       78.67      2.19 o 
  -1  -1   2       94.76      106.12      1.87 o 
   0  -1   2      518.04      534.20     15.89 o 
   1  -1   2      227.10      221.37      2.85 o 
   2  -1   2      374.83      352.82      4.84 o 
   3  -1   2        0.98        1.33      0.78 o 
   4  -1   2        7.78        5.44      1.50 o 
  -4   0   2        0.71        1.10      0.97 o 
  -3   0   2        0.08        0.43      0.75 o 
  -2   0   2       61.79       63.33      1.96 o 
  -1   0   2      769.93      881.58      5.28 o 
   0   0   2      651.69      519.50     24.04 o 
   1   0   2       58.32       58.25      1.42 o 
   2   0   2      304.89      296.09      4.39 o 
   3   0   2        8.85        8.28      1.18 o 
   4   0   2       19.20       17.74      2.01 o 
  -4   1   2        7.70        6.40      1.58 o 
  -3   1   2       22.59       19.63      1.55 o 
  -2   1   2       81.99       70.46      2.13 o 
  -1   1   2       92.25       85.52      1.71 o 
   0   1   2      535.22      480.57     45.06 o 
   1   1   2      213.36      228.48      2.88 o 
   2   1   2      369.78      382.85      4.97 o 
   3   1   2        1.11        1.07      0.82 o 
   4   1   2        7.68        7.10      1.43 o 
  -4   2   2        2.14        0.62      1.30 o 
  -3   2   2        0.91        0.08      0.90 o 
  -2   2   2      196.05      174.95      3.47 o 
  -1   2   2      473.65      462.66      4.31 o 
   0   2   2       73.85       69.22      1.17 o 
   1   2   2      308.84      337.27      3.77 o 
   2   2   2      569.51      564.63      6.23 o 
   3   2   2      156.23      163.42      4.35 o 
   4   2   2        1.95        1.04      1.29 o 
  -4   3   2       13.53       10.46      1.61 o 
  -3   3   2       26.51       28.38      1.90 o 
  -2   3   2       33.63       28.87      1.58 o 
  -1   3   2       47.20       47.23      1.54 o 
   0   3   2      457.62      473.31     17.43 o 
   1   3   2        2.23        1.73      0.50 o 
   2   3   2      272.95      260.18      4.42 o 
   3   3   2       61.13       51.34      2.56 o 
   4   3   2       12.34        8.35      1.69 o 
  -4   4   2       11.79       10.87      1.76 o 
  -3   4   2        5.14        4.27      1.00 o 
  -2   4   2      147.09      140.67      3.60 o 
  -1   4   2      119.46      105.98      2.65 o 
   0   4   2       30.13       30.08      1.24 o 
   1   4   2       63.02       55.10      1.96 o 
   2   4   2       78.10       67.86      2.53 o 
   3   4   2       14.62       15.20      1.53 o 
   4   4   2       19.58       13.45      2.19 o 
  -4   5   2        8.83        9.37      1.71 o 
  -3   5   2       86.72       77.80      3.32 o 
  -2   5   2       18.72       12.97      1.30 o 
  -1   5   2       26.70       25.21      1.51 o 
   0   5   2       78.26       75.22      2.05 o 
   1   5   2       35.50       34.95      1.69 o 
   2   5   2       70.88       69.06      2.74 o 
   3   5   2        3.16        3.30      1.07 o 
   4   5   2        6.54        9.16      1.65 o 
  -4   6   2        0.41        1.41      1.05 o 
  -3   6   2        4.29        3.05      1.12 o 
  -2   6   2       79.49       67.51      2.92 o 
  -1   6   2      103.98       97.58      3.04 o 
   0   6   2        6.08        5.72      0.64 o 
   1   6   2       62.48       62.10      2.38 o 
   2   6   2       62.09       43.64      2.52 o 
   3   6   2        6.52        3.75      1.37 o 
  -3   7   2       11.57        6.19      1.43 o 
  -2   7   2        5.82        5.12      1.07 o 
  -1   7   2       22.83       16.06      1.61 o 
   0   7   2       26.97       25.51      2.03 o 
   1   7   2       56.60       50.24      2.49 o 
   2   7   2       10.40        9.67      1.35 o 
   3   7   2        4.10        4.12      1.30 o 
  -3   8   2        0.63        1.35      1.07 o 
  -2   8   2        9.70        8.92      1.55 o 
  -1   8   2        4.15        4.99      1.08 o 
   0   8   2       13.53       12.66      1.00 o 
   1   8   2        5.79        7.02      1.19 o 
   2   8   2       12.90       12.35      1.61 o 
   3   8   2        1.67        2.28      1.08 o 
  -2   9   2       14.54       10.96      1.75 o 
  -1   9   2        0.65        0.62      0.96 o 
   0   9   2       23.36       27.51      1.49 o 
   1   9   2       21.14       18.24      1.92 o 
   2   9   2       10.62        8.12      1.58 o 
  -2  10   2       15.44       13.02      2.01 o 
  -1  10   2        1.76        1.01      1.18 o 
   0  10   2        2.15        1.61      0.87 o 
   1  10   2        2.66        2.61      1.47 o 
   0  11   2        2.64        3.21      1.12 o 
  -1 -10   3        3.01        3.22      1.42 o 
   0 -10   3        7.69        8.76      0.98 o 
   1 -10   3        4.94        3.11      1.22 o 
  -2  -9   3       40.10       40.52      3.14 o 
  -1  -9   3       23.28       23.18      2.11 o 
   0  -9   3        3.04        4.97      0.93 o 
   1  -9   3        5.54        4.27      1.36 o 
   2  -9   3        5.48        4.79      1.48 o 
  -3  -8   3       12.80       20.94      2.05 o 
  -2  -8   3       78.00       89.04      3.85 o 
  -1  -8   3       98.79       98.75      3.69 o 
   0  -8   3        6.84        8.25      0.96 o 
   1  -8   3        3.47        3.72      0.97 o 
   2  -8   3        5.38        5.54      1.26 o 
   3  -8   3        5.84        6.81      1.48 o 
  -3  -7   3        2.02        2.72      1.39 o 
  -2  -7   3        9.80       10.68      1.47 o 
  -1  -7   3       88.56       93.49      3.34 o 
   0  -7   3        0.93        0.69      0.61 o 
   1  -7   3       14.82       15.21      1.43 o 
   2  -7   3       14.75       17.35      1.67 o 
   3  -7   3        4.92        8.01      1.26 o 
  -4  -6   3        7.46        8.08      1.66 o 
  -3  -6   3       28.23       33.37      2.43 o 
  -2  -6   3       82.54       87.98      3.21 o 
  -1  -6   3      188.05      196.04      4.47 o 
   0  -6   3       24.53       21.59      1.25 o 
   1  -6   3        7.69        6.79      1.17 o 
   2  -6   3       11.58       13.64      1.37 o 
   3  -6   3        2.64        3.07      1.36 o 
  -4  -5   3        1.65        4.13      0.93 o 
  -3  -5   3        6.95       10.03      1.48 o 
  -2  -5   3      137.24      154.66      4.06 o 
  -1  -5   3      128.57      138.36      3.36 o 
   0  -5   3      150.15      150.46      2.40 o 
   1  -5   3       34.68       33.85      1.81 o 
   2  -5   3       17.36       17.84      1.44 o 
   3  -5   3        6.68        9.71      1.14 o 
   4  -5   3        0.54        0.92      1.19 o 
  -4  -4   3       20.24       28.24      2.18 o 
  -3  -4   3      111.64      124.45      4.08 o 
  -2  -4   3      254.51      303.18      5.15 o 
  -1  -4   3      181.39      197.78      3.57 o 
   0  -4   3       30.48       28.77      0.94 o 
   1  -4   3       41.51       36.57      1.74 o 
   2  -4   3        1.10        1.85      0.58 o 
   3  -4   3       25.57       28.22      2.05 o 
   4  -4   3        6.86        9.27      1.61 o 
  -4  -3   3       42.89       56.04      3.14 o 
  -3  -3   3        1.88        1.17      0.94 o 
  -2  -3   3       23.96       29.69      1.58 o 
  -1  -3   3      430.38      517.77      5.30 o 
   0  -3   3      192.73      186.09      2.31 o 
   1  -3   3       26.86       26.08      1.24 o 
   2  -3   3       63.12       71.65      2.55 o 
   3  -3   3       32.30       33.35      2.10 o 
   4  -3   3       11.27        8.28      1.62 o 
  -4  -2   3        1.95        3.44      1.19 o 
  -3  -2   3       15.43       18.27      1.46 o 
  -2  -2   3      149.54      184.03      3.55 o 
  -1  -2   3      186.25      213.43      3.07 o 
   0  -2   3      725.17      765.05     18.05 o 
   1  -2   3      194.60      202.99      3.14 o 
   2  -2   3       33.52       39.23      1.82 o 
   3  -2   3       59.31       50.81      2.63 o 
   4  -2   3        3.88        4.26      1.10 o 
  -4  -1   3       30.09       29.06      2.32 o 
  -3  -1   3       24.53       24.88      1.71 o 
  -2  -1   3       89.30       88.14      2.41 o 
  -1  -1   3      250.24      282.93      3.30 o 
   0  -1   3      882.17      827.81     35.69 o 
   1  -1   3      105.76       97.97      2.08 o 
   2  -1   3       23.01       17.22      1.26 o 
   3  -1   3       11.49       13.92      1.42 o 
   4  -1   3       10.36       11.60      1.62 o 
  -4   0   3        9.20        7.17      1.47 o 
  -3   0   3       45.60       48.45      2.32 o 
  -2   0   3       34.31       27.22      1.33 o 
  -1   0   3      632.71      632.61      4.88 o 
   0   0   3       96.98       80.87      1.03 o 
   1   0   3       19.75       16.45      0.89 o 
   2   0   3        7.25       10.01      0.96 o 
   3   0   3       49.17       47.66      2.38 o 
   4   0   3        1.55        2.21      0.94 o 
  -4   1   3       30.23       31.93      2.42 o 
  -3   1   3       23.77       23.41      1.69 o 
  -2   1   3       89.79       91.18      2.49 o 
  -1   1   3      253.93      263.78      3.21 o 
   0   1   3      882.83      806.79      9.74 o 
   1   1   3      101.01       98.55      2.07 o 
   2   1   3       23.51       19.25      1.36 o 
   3   1   3       11.61       13.11      1.36 o 
   4   1   3       10.32       12.00      1.79 o 
  -4   2   3        2.11        1.40      1.25 o 
  -3   2   3       15.65       15.92      1.36 o 
  -2   2   3      152.02      140.54      3.20 o 
  -1   2   3      189.88      187.11      2.89 o 
   0   2   3      728.86      770.45     22.35 o 
   1   2   3      197.77      203.67      3.13 o 
   2   2   3       31.23       32.21      1.65 o 
   3   2   3       59.20       52.86      2.57 o 
   4   2   3        3.75        3.07      1.35 o 
  -4   3   3       42.61       39.80      2.89 o 
  -3   3   3        1.82        2.12      0.87 o 
  -2   3   3       24.50       23.47      1.50 o 
  -1   3   3      422.14      431.07      4.88 o 
   0   3   3      194.66      188.55      2.07 o 
   1   3   3       27.36       23.37      1.19 o 
   2   3   3       63.42       61.55      2.36 o 
   3   3   3       32.27       32.24      2.21 o 
   4   3   3       11.33        9.41      1.71 o 
  -4   4   3       19.93       20.62      2.12 o 
  -3   4   3      114.64       97.97      3.74 o 
  -2   4   3      255.26      235.70      4.71 o 
  -1   4   3      181.67      165.47      3.36 o 
   0   4   3       30.54       28.93      0.94 o 
   1   4   3       41.25       39.35      1.71 o 
   2   4   3        0.69        0.72      0.69 o 
   3   4   3       26.00       29.52      2.11 o 
   4   4   3        6.88        6.53      1.48 o 
  -4   5   3        1.47        1.93      1.42 o 
  -3   5   3        6.50        5.76      1.15 o 
  -2   5   3      139.16      119.19      3.61 o 
  -1   5   3      127.37      121.59      3.22 o 
   0   5   3      151.19      153.78      5.48 o 
   1   5   3       33.35       32.37      1.68 o 
   2   5   3       17.28       16.82      1.35 o 
   3   5   3        6.76        6.23      1.22 o 
   4   5   3        0.50        2.00      1.14 o 
  -4   6   3        7.30        6.34      1.72 o 
  -3   6   3       27.85       25.53      2.24 o 
  -2   6   3       80.99       72.15      2.99 o 
  -1   6   3      191.38      179.76      4.30 o 
   0   6   3       24.58       22.54      2.49 o 
   1   6   3        8.30       12.68      1.22 o 
   2   6   3       12.04       10.95      1.29 o 
   3   6   3        2.46        2.44      1.14 o 
  -3   7   3        1.91        1.23      1.14 o 
  -2   7   3        9.94        6.80      1.44 o 
  -1   7   3       86.34       85.98      3.20 o 
   0   7   3        1.09        1.66      0.92 o 
   1   7   3       15.54       17.29      1.58 o 
   2   7   3       14.59       15.00      1.55 o 
   3   7   3        4.97        4.65      1.40 o 
  -3   8   3       13.21       10.73      1.91 o 
  -2   8   3       78.18       76.64      3.52 o 
  -1   8   3       97.28       81.78      3.58 o 
   0   8   3        6.62        6.57      1.17 o 
   1   8   3        3.75        4.51      0.94 o 
   2   8   3        5.50        4.91      1.15 o 
   3   8   3        6.14        2.64      1.57 o 
  -2   9   3       40.94       39.85      2.69 o 
  -1   9   3       23.91       22.29      2.01 o 
   0   9   3        3.01        4.40      0.88 o 
   1   9   3        5.23        5.19      1.26 o 
   2   9   3        5.53        2.04      1.30 o 
  -1  10   3        3.11        3.95      1.36 o 
   0  10   3        7.72        8.67      1.99 o 
   1  10   3        4.84        5.04      1.35 o 
  -1 -10   4       26.49       30.32      2.51 o 
   0 -10   4        4.23        6.14      0.87 o 
   1 -10   4        0.69        2.12      1.19 o 
  -2  -9   4       27.93       34.59      2.76 o 
  -1  -9   4       11.29        8.44      1.67 o 
   0  -9   4       27.15       25.92      1.54 o 
   1  -9   4        9.08        8.41      1.80 o 
   2  -9   4        1.82        2.09      1.18 o 
  -3  -8   4       17.42       25.20      2.60 o 
  -2  -8   4       13.06       12.68      1.92 o 
  -1  -8   4       73.89       79.61      3.54 o 
   0  -8   4       13.69       14.72      1.12 o 
   1  -8   4        9.84       10.74      1.58 o 
   2  -8   4        2.80        1.19      1.29 o 
   3  -8   4        3.07        4.62      1.10 o 
  -3  -7   4        0.50        0.14      0.97 o 
  -2  -7   4       20.31       23.99      1.98 o 
  -1  -7   4      165.16      167.13      4.71 o 
   0  -7   4      421.22      433.66     17.75 o 
   1  -7   4        2.59        2.44      0.86 o 
   2  -7   4        4.02        2.01      1.19 o 
   3  -7   4        0.10        2.46      0.86 o 
  -3  -6   4       23.63       26.36      2.17 o 
  -2  -6   4       20.00       27.86      1.90 o 
  -1  -6   4      228.42      226.40      4.88 o 
   0  -6   4      102.19      100.19      2.73 o 
   1  -6   4       27.69       26.41      1.87 o 
   2  -6   4        6.60        6.55      1.08 o 
   3  -6   4        4.29        5.30      1.36 o 
  -4  -5   4        5.59        6.02      1.79 o 
  -3  -5   4       45.27       56.16      2.93 o 
  -2  -5   4      258.34      304.70      5.68 o 
  -1  -5   4       46.64       47.02      2.11 o 
   0  -5   4      270.82      268.25      9.33 o 
   1  -5   4      128.18      130.42      3.48 o 
   2  -5   4       24.28       29.24      1.97 o 
   3  -5   4        0.61        0.97      0.80 o 
   4  -5   4        1.26        0.64      1.21 o 
  -4  -4   4        7.11       11.50      1.65 o 
  -3  -4   4      140.10        0.96      0.89 o 
  -2  -4   4       27.50       33.47      1.93 o 
  -1  -4   4      229.53      260.18      4.32 o 
   0  -4   4       16.47       13.54      2.96 o 
   1  -4   4      130.54      132.95      3.21 o 
   2  -4   4       24.08       27.06      1.76 o 
   3  -4   4       15.21       14.78      1.61 o 
   4  -4   4        4.55        6.28      1.37 o 
  -4  -3   4       18.44       23.27      2.22 o 
  -3  -3   4       21.29       27.76      1.94 o 
  -2  -3   4       26.00       36.09      1.75 o 
  -1  -3   4      751.65      891.52      7.38 o 
   0  -3   4      587.66      658.90      8.45 o 
   1  -3   4      116.88      118.41      2.79 o 
   2  -3   4        4.81        8.32      0.96 o 
   3  -3   4       11.89       10.26      1.58 o 
   4  -3   4        1.65        1.86      1.32 o 
  -4  -2   4       26.97       28.58      2.25 o 
  -3  -2   4       66.22       94.10      3.24 o 
  -2  -2   4       20.87       25.49      1.39 o 
  -1  -2   4      500.35      618.03      5.55 o 
   0  -2   4      511.50      558.86     23.77 o 
   1  -2   4       38.54       34.39      1.50 o 
   2  -2   4       35.42       34.41      1.82 o 
   3  -2   4       12.81       11.59      1.36 o 
   4  -2   4        0.75        1.23      1.15 o 
  -4  -1   4        4.61        3.95      1.33 o 
  -3  -1   4        3.73        4.68      1.01 o 
  -2  -1   4      125.29      127.61      3.07 o 
  -1  -1   4       90.09       93.98      2.09 o 
   0  -1   4      514.07      488.25     10.54 o 
   1  -1   4      356.69      331.90      4.08 o 
   2  -1   4       23.27       26.61      1.57 o 
   3  -1   4        1.81        1.66      0.75 o 
   4  -1   4        3.22        2.84      1.35 o 
  -4   0   4        3.09        2.54      1.10 o 
  -3   0   4      316.72      320.12      5.89 o 
  -2   0   4      112.22      132.73      3.01 o 
  -1   0   4      381.32      373.09      4.08 o 
   0   0   4       94.43       82.65      1.22 o 
   1   0   4      406.40      370.06      4.26 o 
   2   0   4      221.45      216.88      4.12 o 
   3   0   4        2.70        3.09      1.01 o 
   4   0   4        1.63        0.26      1.11 o 
  -4   1   4        4.92        5.74      1.26 o 
  -3   1   4        3.79        3.20      0.89 o 
  -2   1   4      127.97      129.90      3.10 o 
  -1   1   4       98.02      102.10      2.18 o 
   0   1   4      517.29      499.64     15.27 o 
   1   1   4      363.75      365.77      4.31 o 
   2   1   4       23.07       25.20      1.56 o 
   3   1   4        1.78        0.98      0.86 o 
   4   1   4        3.30        4.47      1.12 o 
  -4   2   4       26.74       21.95      2.19 o 
  -3   2   4       65.48       66.32      2.93 o 
  -2   2   4       19.40       17.62      1.26 o 
  -1   2   4      497.66      535.56      5.30 o 
   0   2   4      506.41      546.69     19.32 o 
   1   2   4       37.27       35.45      1.47 o 
   2   2   4       34.70       32.19      1.71 o 
   3   2   4       12.87       15.25      1.53 o 
   4   2   4        0.73        0.55      1.05 o 
  -4   3   4       17.90       19.37      2.10 o 
  -3   3   4       21.27       18.62      1.67 o 
  -2   3   4       27.75       26.59      1.64 o 
  -1   3   4      759.96      786.09      6.97 o 
   0   3   4      586.53      697.60     18.01 o 
   1   3   4      118.61      118.35      2.78 o 
   2   3   4        4.93        5.18      1.04 o 
   3   3   4       11.59        8.38      1.54 o 
   4   3   4        1.56        3.15      1.25 o 
  -4   4   4        6.70        4.12      1.55 o 
  -3   4   4      137.83      131.43      4.28 o 
  -2   4   4       30.14       25.34      1.82 o 
  -1   4   4      231.83      225.89      4.13 o 
   0   4   4       16.93       16.06      0.76 o 
   1   4   4      130.25      125.70      3.12 o 
   2   4   4       23.34       24.59      1.64 o 
   3   4   4       14.59       15.06      1.78 o 
   4   4   4        4.66        5.09      1.46 o 
  -4   5   4        5.53        6.19      1.61 o 
  -3   5   4       44.36       45.93      2.71 o 
  -2   5   4      259.29      233.22      5.21 o 
  -1   5   4       46.60       43.44      2.04 o 
   0   5   4      274.80      276.92      7.18 o 
   1   5   4      129.54      122.80      3.40 o 
   2   5   4       24.03       26.60      1.82 o 
   3   5   4        0.71        1.58      0.86 o 
   4   5   4        1.30        3.18      1.05 o 
  -3   6   4       23.84       18.81      2.04 o 
  -2   6   4       18.24       15.27      1.75 o 
  -1   6   4      227.83      212.77      4.75 o 
   0   6   4      100.52      100.85      2.26 o 
   1   6   4       25.62       24.71      1.80 o 
   2   6   4        7.46        5.62      1.07 o 
   3   6   4        4.24        4.26      1.23 o 
  -3   7   4        0.44        1.82      0.78 o 
  -2   7   4       20.12       18.61      1.80 o 
  -1   7   4      165.15      151.62      4.43 o 
   0   7   4      419.47      414.90     14.88 o 
   1   7   4        2.17        2.86      0.82 o 
   2   7   4        3.91        4.63      0.94 o 
   3   7   4        0.09        0.87      0.87 o 
  -3   8   4       17.08       18.96      2.15 o 
  -2   8   4       13.88       12.06      1.92 o 
  -1   8   4       75.13       70.84      3.32 o 
   0   8   4       13.98       12.03      1.08 o 
   1   8   4       10.66        9.84      1.82 o 
   2   8   4        2.58        2.54      0.93 o 
  -2   9   4       27.19       27.47      2.42 o 
  -1   9   4       10.48        8.69      1.65 o 
   0   9   4       26.52       28.99      2.63 o 
   1   9   4        8.98        9.10      1.44 o 
   2   9   4        1.76        3.00      1.29 o 
  -1  10   4       26.59       27.76      2.62 o 
   0  10   4        4.13        2.12      1.39 o 
   1  10   4        0.68       -0.76      1.07 o 
  -1 -10   5        4.37        6.49      1.51 o 
   0 -10   5        1.12        0.85      0.91 o 
   1 -10   5       23.58       29.80      2.60 o 
  -2  -9   5       30.89       35.80      2.80 o 
  -1  -9   5       19.30       24.57      2.04 o 
   0  -9   5       23.77       27.08      1.56 o 
   1  -9   5        4.44        5.27      1.33 o 
   2  -9   5        1.39        0.78      1.36 o 
  -3  -8   5        2.11        1.26      1.61 o 
  -2  -8   5       13.93       21.98      2.05 o 
  -1  -8   5       46.80       47.62      2.82 o 
   0  -8   5       47.46       45.42      1.91 o 
   1  -8   5       91.53       94.44      3.89 o 
   2  -8   5        7.97       10.25      1.64 o 
  -3  -7   5        5.65        5.59      1.47 o 
  -2  -7   5       43.45       51.71      2.93 o 
  -1  -7   5       49.92       55.74      2.78 o 
   0  -7   5      225.61      216.78     10.41 o 
   1  -7   5       35.13       37.97      2.40 o 
   2  -7   5        0.05        0.50      0.89 o 
   3  -7   5        1.05        1.50      1.42 o 
  -3  -6   5        9.48        9.95      1.50 o 
  -2  -6   5       13.45       18.29      1.78 o 
  -1  -6   5      188.14      193.01      4.66 o 
   0  -6   5      140.16      140.93      4.49 o 
   1  -6   5      324.79      325.85      6.11 o 
   2  -6   5       23.65       26.46      1.96 o 
   3  -6   5        3.38        4.41      1.23 o 
  -4  -5   5        1.72        2.16      1.58 o 
  -3  -5   5       11.72       12.63      1.60 o 
  -2  -5   5      202.39      248.30      5.26 o 
  -1  -5   5      103.17      114.80      3.20 o 
   0  -5   5      162.26      167.29     11.43 o 
   1  -5   5       21.76       23.60      1.69 o 
   2  -5   5       51.77       58.30      2.74 o 
   3  -5   5        4.44        0.64      1.07 o 
  -4  -4   5        5.01        5.26      1.72 o 
  -3  -4   5       23.52        1.00      0.93 o 
  -2  -4   5       80.27      100.05      3.12 o 
  -1  -4   5       53.65       64.36      2.31 o 
   0  -4   5       95.07      102.88      7.11 o 
   1  -4   5      241.76      244.15      4.58 o 
   2  -4   5       94.60      105.91      3.41 o 
   3  -4   5       21.39       21.58      1.98 o 
   4  -4   5        2.84        2.64      1.47 o 
  -4  -3   5        4.50        9.18      1.32 o 
  -3  -3   5       21.37       29.53      2.01 o 
  -2  -3   5      156.68      192.57      4.17 o 
  -1  -3   5        1.47        5.36      0.72 o 
   0  -3   5      491.89      531.30      4.06 o 
   1  -3   5       88.00       91.80      2.65 o 
   2  -3   5       21.79       19.58      1.60 o 
   3  -3   5       16.15       16.53      1.87 o 
   4  -3   5        6.83        9.66      1.58 o 
  -4  -2   5        9.50       13.31      1.73 o 
  -3  -2   5       68.78       83.98      3.28 o 
  -2  -2   5       16.02       16.70      1.29 o 
  -1  -2   5      144.21      188.80      3.38 o 
   0  -2   5      535.14      586.06      4.93 o 
   1  -2   5      450.64      424.21      5.27 o 
   2  -2   5       40.87       39.65      2.00 o 
   3  -2   5        0.14        1.28      0.74 o 
   4  -2   5        2.40        1.87      1.23 o 
  -4  -1   5        2.38        1.71      1.08 o 
  -3  -1   5       10.48       11.24      1.30 o 
  -2  -1   5      543.06      567.91      6.65 o 
  -1  -1   5      211.60      223.04      3.48 o 
   0  -1   5      620.27      567.30     18.86 o 
   1  -1   5      141.80      132.65      2.93 o 
   2  -1   5       50.29       53.71      2.25 o 
   3  -1   5       32.80       31.74      2.24 o 
   4  -1   5        2.33        0.43      1.57 o 
  -4   0   5        5.82        7.45      1.55 o 
  -3   0   5        0.64        0.47      0.83 o 
  -2   0   5      179.07      196.32      3.86 o 
  -1   0   5        4.43        5.70      0.65 o 
   0   0   5        3.79        4.03      0.43 o 
   1   0   5       94.45       83.17      2.23 o 
   2   0   5      104.81       85.67      2.83 o 
   3   0   5       31.88       34.74      2.29 o 
   4   0   5        1.10        0.98      1.04 o 
  -4   1   5        2.30        2.90      0.94 o 
  -3   1   5       10.22        8.95      1.36 o 
  -2   1   5      535.35      560.89      6.58 o 
  -1   1   5      218.44      226.73      3.54 o 
   0   1   5      617.86      576.75     12.43 o 
   1   1   5      142.71      147.29      3.02 o 
   2   1   5       49.04       60.64      2.39 o 
   3   1   5       32.82       31.48      2.21 o 
   4   1   5        2.46        1.83      1.39 o 
  -4   2   5        9.36        7.80      1.50 o 
  -3   2   5       68.64       64.20      2.86 o 
  -2   2   5       15.52       13.74      1.17 o 
  -1   2   5      144.13      164.94      3.17 o 
   0   2   5      548.58      604.31     25.35 o 
   1   2   5      449.73      493.10      5.74 o 
   2   2   5       41.23       44.18      2.11 o 
   3   2   5        0.19       -0.21      0.78 o 
   4   2   5        2.38        0.00      1.22 o 
  -4   3   5        4.55        5.30      1.29 o 
  -3   3   5       21.23       22.04      1.85 o 
  -2   3   5      156.03      144.71      3.77 o 
  -1   3   5        2.19        4.38      0.65 o 
   0   3   5      490.99      523.09     24.58 o 
   1   3   5       88.71       94.67      2.72 o 
   2   3   5       21.77       19.38      1.49 o 
   3   3   5       15.82       21.28      1.97 o 
   4   3   5        6.57        8.20      1.79 o 
  -4   4   5        5.48        5.12      1.33 o 
  -3   4   5       21.88       19.97      1.94 o 
  -2   4   5       77.91       65.60      2.70 o 
  -1   4   5       53.30       55.01      2.17 o 
   0   4   5       94.22      102.80      3.58 o 
   1   4   5      244.53      262.97      4.76 o 
   2   4   5       97.03       85.26      3.40 o 
   3   4   5       21.23       21.54      2.07 o 
   4   4   5        2.82        1.25      1.50 o 
  -4   5   5        1.79        1.86      1.19 o 
  -3   5   5       12.16       11.68      1.62 o 
  -2   5   5      198.76      176.16      4.62 o 
  -1   5   5      104.89      100.93      3.15 o 
   0   5   5      163.12      166.31      5.12 o 
   1   5   5       21.62       22.10      1.65 o 
   2   5   5       50.74       51.46      2.70 o 
   3   5   5        4.52        4.61      1.25 o 
  -3   6   5        9.35        8.53      1.47 o 
  -2   6   5       14.17       12.67      1.50 o 
  -1   6   5      186.68      171.46      4.54 o 
   0   6   5      144.05      151.97      6.52 o 
   1   6   5      323.11      311.91      6.06 o 
   2   6   5       22.78       22.99      2.07 o 
   3   6   5        3.32        3.05      0.94 o 
  -3   7   5        5.94        6.62      1.44 o 
  -2   7   5       42.95       35.97      2.50 o 
  -1   7   5       50.06       44.17      2.42 o 
   0   7   5      225.63      226.79      9.65 o 
   1   7   5       35.23       37.20      2.35 o 
   2   7   5        0.06        1.12      0.83 o 
   3   7   5        1.09        1.51      1.15 o 
  -3   8   5        2.07        2.37      1.19 o 
  -2   8   5       13.37       13.14      1.72 o 
  -1   8   5       45.77       41.11      2.63 o 
   0   8   5       45.83       41.39      2.52 o 
   1   8   5       91.17       94.33      3.98 o 
   2   8   5        8.33        9.17      1.53 o 
  -2   9   5       30.73       31.31      2.62 o 
  -1   9   5       19.87       19.38      2.08 o 
   0   9   5       23.44       24.31      1.67 o 
   1   9   5        4.37        3.88      1.30 o 
   2   9   5        1.48        1.08      1.15 o 
  -1  10   5        4.18        5.41      1.30 o 
   0  10   5        1.22        3.12      0.87 o 
   1  10   5       23.30       27.68      2.42 o 
   0 -10   6        3.50        3.53      0.99 o 
  -2  -9   6        2.58        3.27      1.23 o 
  -1  -9   6        7.69        8.53      1.71 o 
   0  -9   6        1.54        1.42      1.46 o 
   1  -9   6        7.47        7.24      1.43 o 
  -2  -8   6       18.29       18.99      2.10 o 
  -1  -8   6       33.79       38.88      2.55 o 
   0  -8   6        7.76        7.48      1.02 o 
   1  -8   6       69.46       74.08      3.52 o 
   2  -8   6       13.53       15.67      1.94 o 
  -3  -7   6        3.73        5.66      1.39 o 
  -2  -7   6       13.53       15.50      1.72 o 
  -1  -7   6       26.49       22.41      2.14 o 
   0  -7   6      158.30      157.55      5.62 o 
   1  -7   6        9.34        7.38      1.53 o 
   2  -7   6       11.69       16.06      1.82 o 
   3  -7   6        3.51        4.25      1.47 o 
  -3  -6   6        3.60        4.09      1.33 o 
  -2  -6   6       58.64       58.72      3.11 o 
  -1  -6   6      106.97      123.77      3.81 o 
   0  -6   6       12.52       13.26      1.10 o 
   1  -6   6      153.82      156.75      4.46 o 
   2  -6   6       15.31       17.32      1.83 o 
   3  -6   6        2.50        1.60      1.26 o 
  -4  -5   6        0.91       -1.12      1.40 o 
  -3  -5   6       11.57       14.57      1.67 o 
  -2  -5   6        0.93        1.51      0.87 o 
  -1  -5   6       97.24      100.66      3.23 o 
   0  -5   6        2.50        1.57      0.66 o 
   1  -5   6       24.00       24.17      1.71 o 
   2  -5   6      192.13      201.12      5.18 o 
   3  -5   6       10.75        0.67      1.12 o 
  -4  -4   6        2.31        2.41      1.47 o 
  -3  -4   6       15.10       21.37      1.85 o 
  -2  -4   6        5.02        7.06      1.07 o 
  -1  -4   6      123.53      138.48      3.44 o 
   0  -4   6       12.48       14.64      3.09 o 
   1  -4   6      135.49      137.73      3.67 o 
   2  -4   6       13.46       12.12      1.54 o 
   3  -4   6       40.84       37.90      2.89 o 
  -4  -3   6        1.65        2.30      1.30 o 
  -3  -3   6        4.92        4.72      1.29 o 
  -2  -3   6       82.92      105.84      3.24 o 
  -1  -3   6      136.50      149.36      3.39 o 
   0  -3   6      132.58      157.65     14.83 o 
   1  -3   6       70.39       78.96      2.60 o 
   2  -3   6       22.67       21.45      1.80 o 
   3  -3   6       13.17       13.16      1.80 o 
   4  -3   6        7.53        7.78      2.00 o 
  -4  -2   6        2.73        3.62      1.19 o 
  -3  -2   6       16.56       21.28      1.78 o 
  -2  -2   6       34.28       40.68      1.99 o 
  -1  -2   6      250.96      291.52      4.50 o 
   0  -2   6      137.66      134.79      2.59 o 
   1  -2   6      198.93      186.72      3.79 o 
   2  -2   6       20.63       20.62      1.69 o 
   3  -2   6        1.43        2.16      1.12 o 
   4  -2   6       12.10       12.07      2.04 o 
  -4  -1   6        1.40        1.91      1.18 o 
  -3  -1   6       20.13       19.75      1.64 o 
  -2  -1   6       50.58       45.70      2.04 o 
  -1  -1   6      409.13      393.16      5.08 o 
   0  -1   6       25.84       29.84      2.76 o 
   1  -1   6       36.66       39.00      1.71 o 
   2  -1   6       73.32       71.48      2.75 o 
   3  -1   6       21.92       22.92      1.94 o 
   4  -1   6        2.93        1.78      1.40 o 
  -4   0   6        3.04        3.66      1.08 o 
  -3   0   6        9.24        8.58      1.17 o 
  -2   0   6        6.52        7.66      1.03 o 
  -1   0   6      449.54      436.70      5.24 o 
   0   0   6       13.77       16.15      1.06 o 
   1   0   6      335.95      271.74      4.44 o 
   2   0   6       41.20       42.61      2.20 o 
   3   0   6        0.79       -0.33      1.12 o 
   4   0   6        0.67        0.74      1.01 o 
  -4   1   6        1.47        0.00      1.25 o 
  -3   1   6       20.41       19.77      1.80 o 
  -2   1   6       51.24       45.80      2.06 o 
  -1   1   6      400.16      392.73      5.09 o 
   0   1   6       25.44       28.57      0.96 o 
   1   1   6       37.24       40.28      1.81 o 
   2   1   6       73.97       68.02      2.75 o 
   3   1   6       21.17       23.96      1.85 o 
   4   1   6        2.93        2.82      1.42 o 
  -4   2   6        2.63        1.68      1.18 o 
  -3   2   6       17.02       16.17      1.62 o 
  -2   2   6       34.45       35.98      1.85 o 
  -1   2   6      245.72      264.76      4.33 o 
   0   2   6      140.52      136.02      2.09 o 
   1   2   6      202.85      195.83      3.85 o 
   2   2   6       21.46       21.43      1.71 o 
   3   2   6        1.47        2.62      0.83 o 
   4   2   6       12.10       13.75      2.14 o 
  -4   3   6        1.72        1.44      1.40 o 
  -3   3   6        4.75        4.73      0.90 o 
  -2   3   6       81.50       76.14      2.80 o 
  -1   3   6      135.79      129.04      3.14 o 
   0   3   6      130.87      164.42      2.81 o 
   1   3   6       71.41       75.57      2.60 o 
   2   3   6       23.03       25.95      1.76 o 
   3   3   6       13.75       15.10      1.87 o 
   4   3   6        7.56        7.80      1.80 o 
  -4   4   6        2.26        3.18      1.26 o 
  -3   4   6       15.89       14.63      1.73 o 
  -2   4   6        4.83        4.68      0.94 o 
  -1   4   6      123.66      113.81      3.16 o 
   0   4   6       13.61       13.38      0.79 o 
   1   4   6      133.32      134.59      3.69 o 
   2   4   6       13.29       10.98      1.47 o 
   3   4   6       40.96       40.93      2.78 o 
  -4   5   6        0.90       -0.17      1.03 o 
  -3   5   6       12.34       12.59      1.47 o 
  -2   5   6        0.71        1.51      0.72 o 
  -1   5   6       93.53       88.75      3.09 o 
   0   5   6        2.14        1.45      0.66 o 
   1   5   6       24.46       23.17      1.76 o 
   2   5   6      192.30      181.87      5.04 o 
   3   5   6       10.68       12.53      1.64 o 
  -3   6   6        3.54        3.55      1.18 o 
  -2   6   6       59.91       56.17      2.71 o 
  -1   6   6      104.10      107.89      3.67 o 
   0   6   6       11.92       15.73      1.04 o 
   1   6   6      157.30      144.05      4.39 o 
   2   6   6       15.23       14.07      1.71 o 
   3   6   6        2.45        4.22      1.11 o 
  -3   7   6        3.96        4.47      0.97 o 
  -2   7   6       13.63        8.01      1.48 o 
  -1   7   6       27.40       25.50      2.03 o 
   0   7   6      157.36      158.29      5.83 o 
   1   7   6        9.47       11.39      1.44 o 
   2   7   6       11.43       10.09      1.60 o 
   3   7   6        3.49        5.05      1.42 o 
  -2   8   6       18.73       15.36      1.94 o 
  -1   8   6       33.68       31.17      2.37 o 
   0   8   6        8.63        7.54      2.37 o 
   1   8   6       67.68       69.89      3.50 o 
   2   8   6       13.41       11.80      1.90 o 
  -2   9   6        2.93        2.65      1.32 o 
  -1   9   6        7.73        6.12      1.78 o 
   0   9   6        1.62        0.51      1.18 o 
   1   9   6        7.39        8.57      1.32 o 
   0  10   6        3.51        4.08      1.49 o 
  -1  -9   7       14.84       20.58      2.10 o 
   0  -9   7        1.10        1.04      0.70 o 
   1  -9   7        3.10        1.22      1.55 o 
  -2  -8   7        5.79        8.34      1.50 o 
  -1  -8   7        4.93        8.37      1.36 o 
   0  -8   7       43.63       44.81      2.04 o 
   1  -8   7       22.23       20.92      2.10 o 
   2  -8   7        2.52        3.05      1.42 o 
  -3  -7   7       10.27        7.45      1.94 o 
  -2  -7   7        7.19        7.38      1.26 o 
  -1  -7   7       75.00       80.03      3.49 o 
   0  -7   7        6.78        7.62      1.21 o 
   1  -7   7       13.22       14.90      1.75 o 
   2  -7   7       19.97       24.04      2.11 o 
  -3  -6   7        5.97        5.99      1.44 o 
  -2  -6   7        8.60        8.92      1.35 o 
  -1  -6   7       14.01       11.96      1.57 o 
   0  -6   7       60.46       62.21      2.39 o 
   1  -6   7        2.65        3.68      1.01 o 
   2  -6   7        1.95        2.76      0.90 o 
   3  -6   7        8.76       10.82      1.90 o 
  -3  -5   7       12.56       19.29      1.85 o 
  -2  -5   7       35.45       42.26      2.42 o 
  -1  -5   7       33.79       35.34      2.07 o 
   0  -5   7       34.25       31.13      1.41 o 
   1  -5   7        0.89        0.49      0.82 o 
   2  -5   7       10.63        6.99      1.50 o 
   3  -5   7       21.62       20.88      2.12 o 
  -4  -4   7       17.22       30.48      2.60 o 
  -3  -4   7        7.32        6.16      1.29 o 
  -2  -4   7        1.65        2.97      0.83 o 
  -1  -4   7       22.79       19.27      1.53 o 
   0  -4   7      215.07      213.89      9.03 o 
   1  -4   7       25.48       27.71      1.78 o 
   2  -4   7       43.51       41.91      2.51 o 
   3  -4   7       18.50       22.80      2.18 o 
  -4  -3   7       20.24       23.33      2.53 o 
  -3  -3   7       17.60       22.71      1.98 o 
  -2  -3   7      102.45      105.73      3.44 o 
  -1  -3   7       77.28       87.86      2.82 o 
   0  -3   7        8.38        8.86      1.24 o 
   1  -3   7       39.32       42.11      2.04 o 
   2  -3   7       46.64       40.98      2.49 o 
   3  -3   7        0.24        0.37      0.90 o 
  -4  -2   7        0.02        1.03      1.19 o 
  -3  -2   7       17.38       25.76      2.04 o 
  -2  -2   7        0.83       -0.35      0.86 o 
  -1  -2   7       51.28       49.70      1.97 o 
   0  -2   7      167.88      167.59      8.53 o 
   1  -2   7       24.52       22.30      1.43 o 
   2  -2   7       18.47       20.20      1.61 o 
   3  -2   7        1.51        2.43      0.96 o 
   4  -2   7        0.05        0.32      1.12 o 
  -4  -1   7       16.99       19.00      2.40 o 
  -3  -1   7       19.16       17.68      1.67 o 
  -2  -1   7      122.55      118.87      3.43 o 
  -1  -1   7       96.76       98.30      2.73 o 
   0  -1   7       55.20       50.93      1.38 o 
   1  -1   7       10.42       11.74      1.14 o 
   2  -1   7       27.75       27.77      1.81 o 
   3  -1   7        2.67        2.97      1.01 o 
   4  -1   7        0.71        0.78      1.07 o 
  -4   0   7       10.81       15.18      1.67 o 
  -3   0   7        0.85        1.08      0.57 o 
  -2   0   7        3.49        3.61      0.79 o 
  -1   0   7       75.64       72.23      2.38 o 
   0   0   7      326.34      311.61      3.31 o 
   1   0   7       14.33       13.59      1.21 o 
   2   0   7       25.73       22.80      1.61 o 
   3   0   7       12.90       14.72      1.85 o 
   4   0   7        3.16        6.52      1.21 o 
  -4   1   7       17.16       17.72      2.18 o 
  -3   1   7       19.36       17.27      1.68 o 
  -2   1   7      122.81      115.59      3.37 o 
  -1   1   7       96.25       87.08      2.65 o 
   0   1   7       54.94       48.30      1.36 o 
   1   1   7       11.44       13.68      1.26 o 
   2   1   7       28.45       23.99      1.83 o 
   3   1   7        3.02        2.86      0.87 o 
   4   1   7        0.67        0.62      1.12 o 
  -4   2   7        0.04        1.75      1.01 o 
  -3   2   7       17.69       20.43      1.85 o 
  -2   2   7        1.08        1.04      0.60 o 
  -1   2   7       52.13       47.68      2.00 o 
   0   2   7      163.37      143.88     22.43 o 
   1   2   7       22.79       20.10      1.44 o 
   2   2   7       18.48       20.89      1.64 o 
   3   2   7        1.56        4.15      1.07 o 
   4   2   7        0.04       -1.26      1.26 o 
  -4   3   7       19.94       16.27      2.15 o 
  -3   3   7       16.17       13.53      1.79 o 
  -2   3   7      104.12       93.08      3.34 o 
  -1   3   7       75.84       75.24      2.67 o 
   0   3   7        8.18        8.91      1.38 o 
   1   3   7       38.80       45.98      2.17 o 
   2   3   7       47.64       45.54      2.38 o 
   3   3   7        0.23       -0.98      0.98 o 
  -4   4   7       17.24       15.42      2.26 o 
  -3   4   7        7.31        4.44      1.36 o 
  -2   4   7        1.65        1.08      0.90 o 
  -1   4   7       23.57       22.70      1.51 o 
   0   4   7      212.96      218.53     17.61 o 
   1   4   7       26.51       23.66      1.76 o 
   2   4   7       42.85       41.18      2.43 o 
   3   4   7       18.68       22.08      2.19 o 
  -3   5   7       12.64       11.64      1.68 o 
  -2   5   7       35.85       27.68      2.24 o 
  -1   5   7       34.61       33.90      2.01 o 
   0   5   7       33.94       29.90      1.59 o 
   1   5   7        0.77        0.19      0.76 o 
   2   5   7       11.34        8.63      1.48 o 
   3   5   7       21.54       26.37      2.12 o 
  -3   6   7        6.14        6.29      1.54 o 
  -2   6   7        8.87        8.33      1.39 o 
  -1   6   7       15.59       14.06      1.57 o 
   0   6   7       57.76       57.19      1.94 o 
   1   6   7        2.49        2.82      1.04 o 
   2   6   7        2.00        0.89      1.32 o 
   3   6   7        8.73        9.49      1.78 o 
  -3   7   7       10.19        8.70      1.68 o 
  -2   7   7        7.61        6.33      1.40 o 
  -1   7   7       75.25       62.47      3.20 o 
   0   7   7        6.58        6.61      0.92 o 
   1   7   7       12.87       14.46      1.68 o 
   2   7   7       20.19       21.22      2.08 o 
  -2   8   7        6.02        4.25      1.37 o 
  -1   8   7        5.27        6.76      1.28 o 
   0   8   7       44.33       43.71      2.01 o 
   1   8   7       22.60       20.17      2.28 o 
   2   8   7        2.43        0.76      1.58 o 
  -1   9   7       15.12       13.56      1.90 o 
   0   9   7        1.10        0.71      0.77 o 
   1   9   7        3.32        5.19      1.33 o 
  -1  -9   8        5.29        4.25      1.65 o 
   0  -9   8        1.76        2.05      1.31 o 
  -2  -8   8       10.07       12.61      1.98 o 
  -1  -8   8       13.04       16.04      1.92 o 
   0  -8   8       19.20       18.90      1.43 o 
   1  -8   8       16.88       16.29      1.93 o 
  -2  -7   8       17.36       20.37      2.05 o 
  -1  -7   8        3.41        4.41      1.11 o 
   0  -7   8       14.42       15.81      1.33 o 
   1  -7   8       12.21       11.28      1.79 o 
   2  -7   8        1.43        2.50      1.29 o 
  -3  -6   8        6.41        7.21      1.47 o 
  -2  -6   8        5.54        5.97      1.35 o 
  -1  -6   8       20.44       24.25      2.01 o 
   0  -6   8       46.46       44.59      1.82 o 
   1  -6   8        1.12       -0.11      0.98 o 
   2  -6   8        0.26        0.54      0.97 o 
  -3  -5   8       16.54       22.07      2.04 o 
  -2  -5   8       17.53       20.65      1.82 o 
  -1  -5   8        1.83        1.64      0.98 o 
   0  -5   8       25.21       24.35      2.94 o 
   1  -5   8       59.76       59.34      2.88 o 
   2  -5   8        4.80        4.94      1.28 o 
   3  -5   8        0.48       -1.05      1.28 o 
  -3  -4   8        0.61        0.53      1.10 o 
  -2  -4   8        8.66       11.13      1.47 o 
  -1  -4   8      147.07      134.00      4.00 o 
   0  -4   8       44.26       39.16      2.14 o 
   1  -4   8       13.13       14.04      1.39 o 
   2  -4   8        8.11        8.38      1.23 o 
   3  -4   8        6.71        5.26      1.68 o 
  -4  -3   8       19.94       20.03      2.44 o 
  -3  -3   8       48.30       58.01      3.21 o 
  -2  -3   8       77.90       80.68      3.09 o 
  -1  -3   8       16.20       16.75      1.44 o 
   0  -3   8        8.92        9.08      0.77 o 
   1  -3   8       73.79       70.08      2.73 o 
   2  -3   8        0.99        0.00      1.08 o 
   3  -3   8       12.00       14.10      1.76 o 
  -4  -2   8        1.58        3.20      1.21 o 
  -3  -2   8      123.08      129.01      4.41 o 
  -2  -2   8       22.71       23.50      1.79 o 
  -1  -2   8      102.63       99.39      3.08 o 
   0  -2   8      171.19      161.38      2.97 o 
   1  -2   8        3.77        4.22      0.89 o 
   2  -2   8        1.17        1.33      0.62 o 
   3  -2   8        2.92        5.09      1.08 o 
  -4  -1   8       10.07       11.25      1.75 o 
  -3  -1   8       31.67       33.03      2.30 o 
  -2  -1   8       53.27       56.95      2.52 o 
  -1  -1   8       67.29       63.24      2.39 o 
   0  -1   8       22.57       21.53      1.60 o 
   1  -1   8       52.32       51.45      2.28 o 
   2  -1   8        5.37        4.19      1.07 o 
   3  -1   8        6.60        7.03      1.18 o 
  -4   0   8        1.75        3.43      1.21 o 
  -3   0   8        4.70        2.65      1.37 o 
  -2   0   8       58.12       57.60      2.56 o 
  -1   0   8      419.53      393.08      5.89 o 
   0   0   8      182.70      167.05      4.30 o 
   1   0   8        2.43        0.72      0.78 o 
   2   0   8        8.95        9.77      1.29 o 
   3   0   8        0.09        1.01      0.78 o 
  -4   1   8        9.67        8.39      1.85 o 
  -3   1   8       31.96       33.41      2.22 o 
  -2   1   8       55.72       48.81      2.46 o 
  -1   1   8       67.48       65.52      2.43 o 
   0   1   8       23.42       22.77      1.08 o 
   1   1   8       52.09       47.35      2.24 o 
   2   1   8        5.10        4.09      1.14 o 
   3   1   8        6.72        5.76      1.35 o 
  -4   2   8        1.66        2.59      1.23 o 
  -3   2   8      122.36      121.47      4.27 o 
  -2   2   8       20.88       22.18      1.79 o 
  -1   2   8      103.10       89.55      2.98 o 
   0   2   8      169.78      164.54      4.31 o 
   1   2   8        3.63        2.71      0.93 o 
   2   2   8        1.17        2.37      0.79 o 
   3   2   8        3.05        3.40      1.12 o 
  -4   3   8       20.52       21.93      2.39 o 
  -3   3   8       48.39       42.91      2.68 o 
  -2   3   8       75.97       62.77      2.88 o 
  -1   3   8       16.68       14.87      1.33 o 
   0   3   8        9.74       10.85      0.83 o 
   1   3   8       73.16       74.83      2.91 o 
   2   3   8        0.76        0.43      0.98 o 
   3   3   8       11.92       11.42      1.69 o 
  -3   4   8        0.57        1.05      0.98 o 
  -2   4   8        8.10        6.31      1.25 o 
  -1   4   8      146.70      130.98      3.94 o 
   0   4   8       44.71       44.60      1.59 o 
   1   4   8       12.88       15.82      1.44 o 
   2   4   8        7.96        9.89      1.28 o 
   3   4   8        6.97        5.70      1.55 o 
  -3   5   8       16.80       17.06      1.82 o 
  -2   5   8       17.56       15.67      1.76 o 
  -1   5   8        1.98        1.64      0.69 o 
   0   5   8       26.45       26.48      2.55 o 
   1   5   8       58.44       51.63      2.78 o 
   2   5   8        5.28        4.59      1.40 o 
   3   5   8        0.42        0.76      1.04 o 
  -3   6   8        6.28        6.77      1.40 o 
  -2   6   8        5.39        4.81      1.26 o 
  -1   6   8       20.64       20.71      1.89 o 
   0   6   8       46.70       48.20      1.88 o 
   1   6   8        0.98        0.24      1.05 o 
   2   6   8        0.25        1.21      0.96 o 
  -2   7   8       17.07       14.78      1.98 o 
  -1   7   8        3.55        3.90      0.99 o 
   0   7   8       15.06       15.60      1.43 o 
   1   7   8       11.88       16.92      1.76 o 
   2   7   8        1.25       -0.74      1.21 o 
  -2   8   8       10.15       10.00      1.85 o 
  -1   8   8       13.68       12.50      1.79 o 
   0   8   8       19.32       19.54      1.44 o 
   1   8   8       17.09       16.35      2.29 o 
  -1   9   8        5.12        6.12      1.42 o 
   0   9   8        1.71       -0.71      2.23 o 
  -1  -8   9        8.36        7.78      1.93 o 
   0  -8   9        1.93        1.44      0.97 o 
   1  -8   9        0.81       -0.15      1.23 o 
  -2  -7   9        7.55        9.64      1.66 o 
  -1  -7   9        6.74        6.49      1.62 o 
   0  -7   9        6.60        7.10      0.99 o 
   1  -7   9        6.73        7.24      1.55 o 
   2  -7   9       10.65       10.64      2.00 o 
  -3  -6   9        8.05        8.57      1.90 o 
  -2  -6   9       74.98       81.31      3.78 o 
  -1  -6   9       24.78       22.68      2.01 o 
   0  -6   9        4.36        4.59      0.80 o 
   1  -6   9       15.89       16.35      1.82 o 
   2  -6   9        4.81        5.04      1.40 o 
  -3  -5   9       31.00       37.96      2.92 o 
  -2  -5   9        4.16        3.50      1.32 o 
  -1  -5   9        9.28        8.03      1.22 o 
   0  -5   9       36.11       37.99      2.15 o 
   1  -5   9       26.55       27.24      2.12 o 
   2  -5   9        4.44        5.87      1.36 o 
  -3  -4   9       15.12       18.14      1.96 o 
  -2  -4   9       18.10       18.47      2.00 o 
  -1  -4   9       36.86       37.98      2.33 o 
   0  -4   9       65.56       67.22      2.03 o 
   1  -4   9       11.07        7.48      1.35 o 
   2  -4   9       12.75       14.96      1.73 o 
   3  -4   9        0.03        1.22      1.01 o 
  -3  -3   9       44.43       56.08      3.18 o 
  -2  -3   9       15.47       15.93      1.68 o 
  -1  -3   9       17.27       18.60      1.60 o 
   0  -3   9       50.09       45.45      1.63 o 
   1  -3   9       59.21       52.98      2.61 o 
   2  -3   9       12.11        9.31      1.71 o 
   3  -3   9        3.49        3.20      1.50 o 
  -3  -2   9        7.89       11.13      1.61 o 
  -2  -2   9      288.46      290.68      5.96 o 
  -1  -2   9       68.48       68.55      2.71 o 
   0  -2   9       19.46       17.25      1.08 o 
   1  -2   9        9.86       11.46      1.33 o 
   2  -2   9        4.21        5.31      1.19 o 
   3  -2   9        0.41        0.71      1.14 o 
  -4  -1   9        0.46        1.73      1.08 o 
  -3  -1   9       27.41       30.64      2.44 o 
  -2  -1   9       62.79       63.85      2.96 o 
  -1  -1   9      137.10      135.24      3.78 o 
   0  -1   9      131.93      124.03      4.00 o 
   1  -1   9      126.07      123.78      3.84 o 
   2  -1   9        5.96        6.60      1.21 o 
   3  -1   9        2.32        2.48      1.30 o 
  -4   0   9        1.62        2.21      1.18 o 
  -3   0   9        5.90        5.22      1.22 o 
  -2   0   9       31.63       32.15      2.08 o 
  -1   0   9        1.19        1.11      0.71 o 
   0   0   9      480.94      480.80      4.80 o 
   1   0   9        1.90        2.26      0.80 o 
   2   0   9        6.94        7.52      1.23 o 
   3   0   9        0.04        0.55      1.04 o 
  -4   1   9        0.58       -0.47      1.37 o 
  -3   1   9       26.74       25.15      2.26 o 
  -2   1   9       62.13       61.45      2.75 o 
  -1   1   9      134.63      124.90      3.68 o 
   0   1   9      130.48      123.39      2.53 o 
   1   1   9      127.88      118.36      3.73 o 
   2   1   9        5.81        5.51      1.15 o 
   3   1   9        2.31        2.48      1.22 o 
  -3   2   9        8.49        9.60      1.76 o 
  -2   2   9      288.72      267.11      5.93 o 
  -1   2   9       67.78       53.43      2.52 o 
   0   2   9       18.99       18.89      2.51 o 
   1   2   9        9.90       10.63      1.29 o 
   2   2   9        4.46        4.19      1.11 o 
   3   2   9        0.33        0.43      1.07 o 
  -3   3   9       46.17       45.24      3.07 o 
  -2   3   9       15.44       14.96      1.44 o 
  -1   3   9       17.98       14.87      1.58 o 
   0   3   9       49.40       46.17      4.37 o 
   1   3   9       58.52       55.01      2.71 o 
   2   3   9       11.75       12.28      1.67 o 
   3   3   9        3.54        7.01      1.33 o 
  -3   4   9       14.69       13.84      1.92 o 
  -2   4   9       18.62       21.72      1.92 o 
  -1   4   9       34.92       33.02      2.12 o 
   0   4   9       66.23       60.55      2.19 o 
   1   4   9       11.17       11.05      1.42 o 
   2   4   9       12.68       14.02      1.69 o 
   3   4   9        0.05        0.15      1.07 o 
  -3   5   9       31.25       29.39      2.57 o 
  -2   5   9        3.83        3.62      1.10 o 
  -1   5   9        8.77        6.24      1.17 o 
   0   5   9       35.30       36.20      1.62 o 
   1   5   9       27.16       32.67      2.37 o 
   2   5   9        4.23        3.75      1.17 o 
  -3   6   9        8.26        7.63      1.55 o 
  -2   6   9       75.51       73.14      3.67 o 
  -1   6   9       23.83       18.86      1.92 o 
   0   6   9        4.64        5.08      0.90 o 
   1   6   9       15.90       16.39      1.69 o 
   2   6   9        4.75        4.34      1.37 o 
  -2   7   9        7.80        8.14      1.66 o 
  -1   7   9        7.12        5.81      1.66 o 
   0   7   9        6.79        7.83      1.64 o 
   1   7   9        6.98        6.84      1.58 o 
   2   7   9       10.70       11.31      1.80 o 
  -1   8   9        8.36        7.92      1.60 o 
   0   8   9        1.85        0.67      0.92 o 
   1   8   9        0.80        0.15      1.32 o 
  -1  -8  10        9.08       10.55      1.87 o 
   0  -8  10        6.98        8.60      1.58 o 
  -2  -7  10        5.91        7.44      1.44 o 
  -1  -7  10       19.34       25.16      2.30 o 
   0  -7  10        1.66        0.64      1.57 o 
   1  -7  10        1.31        0.75      1.46 o 
  -2  -6  10       24.00       30.61      2.57 o 
  -1  -6  10       13.33       12.09      1.90 o 
   0  -6  10       17.27       16.79      2.03 o 
   1  -6  10        7.02        7.83      1.73 o 
   2  -6  10        4.98        6.04      1.58 o 
  -3  -5  10        6.36        8.52      1.97 o 
  -2  -5  10        5.04        5.67      1.19 o 
  -1  -5  10       83.43       89.68      3.77 o 
   0  -5  10       31.80       29.80      1.61 o 
   1  -5  10       23.90       19.52      1.99 o 
   2  -5  10        2.22        1.30      1.19 o 
  -3  -4  10        7.56        4.62      1.64 o 
  -2  -4  10       86.82      100.60      4.03 o 
  -1  -4  10        1.10        0.90      0.97 o 
   0  -4  10        9.37        7.42      1.67 o 
   1  -4  10        2.30        2.47      0.93 o 
   2  -4  10        4.81        3.26      1.42 o 
  -3  -3  10       13.89       16.53      1.98 o 
  -2  -3  10        0.68        1.19      0.96 o 
  -1  -3  10       86.72       78.51      3.25 o 
   0  -3  10       20.44       20.19      1.20 o 
   1  -3  10       24.16       23.64      1.92 o 
   2  -3  10       13.95       14.43      1.98 o 
   3  -3  10        3.40        5.63      1.28 o 
  -3  -2  10        3.02        2.89      1.10 o 
  -2  -2  10       13.97       16.47      1.79 o 
  -1  -2  10       17.49       16.68      1.65 o 
   0  -2  10       15.22       15.63      1.09 o 
   1  -2  10       53.92       55.37      2.68 o 
   2  -2  10       51.49       61.72      3.26 o 
   3  -2  10        0.35       -0.31      1.10 o 
  -3  -1  10        2.12        2.43      1.28 o 
  -2  -1  10       32.67       36.69      2.43 o 
  -1  -1  10      234.40      224.91      5.09 o 
   0  -1  10       45.87       45.24      1.71 o 
   1  -1  10      151.27      153.49      4.57 o 
   2  -1  10       16.38       17.70      1.79 o 
   3  -1  10        0.06        0.15      1.17 o 
  -3   0  10        0.01        0.40      0.90 o 
  -2   0  10      108.38      105.23      3.95 o 
  -1   0  10       61.43       58.73      2.84 o 
   0   0  10      109.74      106.76      2.63 o 
   1   0  10        0.02        0.21      0.85 o 
   2   0  10        8.67       11.91      1.36 o 
   3   0  10        4.82        6.66      1.47 o 
  -3   1  10        2.30        3.23      0.98 o 
  -2   1  10       33.15       34.13      2.26 o 
  -1   1  10      236.83      227.82      5.20 o 
   0   1  10       42.88       41.06      1.58 o 
   1   1  10      149.09      152.97      4.43 o 
   2   1  10       16.54       19.28      1.89 o 
   3   1  10        0.05       -1.19      1.25 o 
  -3   2  10        3.12        1.79      1.26 o 
  -2   2  10       15.33       15.22      1.71 o 
  -1   2  10       18.76       22.13      1.72 o 
   0   2  10       15.49       15.51      1.07 o 
   1   2  10       53.19       54.30      2.75 o 
   2   2  10       51.86       55.36      3.07 o 
   3   2  10        0.32        1.22      1.01 o 
  -3   3  10       13.48       12.54      1.67 o 
  -2   3  10        0.58        0.96      0.94 o 
  -1   3  10       84.94       70.69      3.02 o 
   0   3  10       20.96       23.09      3.01 o 
   1   3  10       24.79       18.80      1.99 o 
   2   3  10       13.63       14.21      1.80 o 
   3   3  10        3.44        1.57      1.42 o 
  -3   4  10        8.06        8.06      1.42 o 
  -2   4  10       87.75       80.97      3.62 o 
  -1   4  10        1.34        1.93      0.82 o 
   0   4  10        9.12        6.45      0.86 o 
   1   4  10        2.14        3.19      1.18 o 
   2   4  10        4.72        4.22      1.30 o 
  -3   5  10        6.20        7.74      1.40 o 
  -2   5  10        5.38        5.94      1.11 o 
  -1   5  10       84.72       74.07      3.52 o 
   0   5  10       29.90       29.12      2.17 o 
   1   5  10       23.58       22.50      2.19 o 
   2   5  10        2.15        2.16      0.90 o 
  -2   6  10       24.60       22.00      2.32 o 
  -1   6  10       13.90        9.42      1.86 o 
   0   6  10       17.68       17.73      1.41 o 
   1   6  10        6.82        6.62      1.62 o 
   2   6  10        5.19        8.23      1.42 o 
  -2   7  10        5.73        5.22      1.42 o 
  -1   7  10       19.07       20.19      2.26 o 
   0   7  10        1.70        1.62      0.78 o 
   1   7  10        1.43        1.36      0.94 o 
  -1   8  10        8.90       10.21      1.73 o 
   0   8  10        7.05        8.46      1.57 o 
  -1  -7  11       33.36       38.39      2.94 o 
   0  -7  11        5.28        4.90      1.46 o 
  -2  -6  11       13.63       19.58      2.23 o 
  -1  -6  11        6.05        4.33      1.54 o 
   0  -6  11       12.39       13.25      2.14 o 
   1  -6  11        4.26        3.73      1.28 o 
  -2  -5  11        4.02        5.26      1.47 o 
  -1  -5  11       21.99       24.30      2.28 o 
   0  -5  11       25.30       22.43      2.11 o 
   1  -5  11        1.33       -0.42      1.15 o 
   2  -5  11        0.99        2.34      1.11 o 
  -2  -4  11        8.68        8.52      1.60 o 
  -1  -4  11       39.44       38.06      2.46 o 
   0  -4  11       21.88       20.47      1.31 o 
   1  -4  11       17.69       15.45      1.85 o 
   2  -4  11        3.21        2.36      1.39 o 
  -3  -3  11        3.74        2.15      1.32 o 
  -2  -3  11       10.00        8.88      1.51 o 
  -1  -3  11       31.03       31.35      2.29 o 
   0  -3  11       16.50       18.05      1.45 o 
   1  -3  11        0.43        1.23      0.83 o 
   2  -3  11       21.18       25.23      2.29 o 
  -3  -2  11       21.35       22.12      2.23 o 
  -2  -2  11        6.81        8.17      1.26 o 
  -1  -2  11        9.31        8.58      1.58 o 
   0  -2  11       43.31       37.35      2.47 o 
   1  -2  11       10.78       10.74      1.48 o 
   2  -2  11       23.61       25.19      2.72 o 
  -3  -1  11        0.94        0.72      1.18 o 
  -2  -1  11        2.63        4.18      0.99 o 
  -1  -1  11       15.51       15.81      1.54 o 
   0  -1  11       65.50       60.09      2.10 o 
   1  -1  11        5.55        3.80      1.46 o 
   2  -1  11        6.14        6.40      1.50 o 
  -3   0  11       26.43       24.17      2.37 o 
  -2   0  11        0.56       -0.12      0.89 o 
  -1   0  11      156.29      152.05      4.60 o 
   0   0  11       89.55       95.54      4.95 o 
   1   0  11       63.21       66.23      3.14 o 
   2   0  11       18.72       20.39      2.10 o 
  -3   1  11        0.93        3.63      1.08 o 
  -2   1  11        2.60        2.94      1.17 o 
  -1   1  11       15.73       14.82      1.51 o 
   0   1  11       68.97       71.07      2.20 o 
   1   1  11        5.33        4.73      1.29 o 
   2   1  11        6.12        5.20      1.58 o 
  -3   2  11       21.18       19.31      1.98 o 
  -2   2  11        6.35        5.79      1.22 o 
  -1   2  11        9.37        8.01      1.23 o 
   0   2  11       42.99       40.07      1.72 o 
   1   2  11       10.47        7.22      1.54 o 
   2   2  11       23.11       22.36      2.10 o 
  -3   3  11        3.77        1.69      1.50 o 
  -2   3  11       10.71        7.70      1.43 o 
  -1   3  11       31.70       27.09      2.14 o 
   0   3  11       16.22       17.58      1.91 o 
   1   3  11        0.54        0.25      0.93 o 
   2   3  11       21.21       19.50      2.05 o 
  -2   4  11        8.23        7.83      1.44 o 
  -1   4  11       40.13       30.43      2.43 o 
   0   4  11       21.84       21.10      1.45 o 
   1   4  11       17.34       15.10      1.85 o 
   2   4  11        3.18        7.39      1.32 o 
  -2   5  11        4.23        6.42      1.15 o 
  -1   5  11       22.45       19.47      1.83 o 
   0   5  11       26.62       24.62      3.56 o 
   1   5  11        1.44        2.22      0.94 o 
   2   5  11        1.00        0.94      1.15 o 
  -2   6  11       13.02       12.68      1.69 o 
  -1   6  11        6.21        7.63      1.44 o 
   0   6  11       12.28       12.40      1.20 o 
   1   6  11        4.17        2.39      1.25 o 
  -1   7  11       33.34       31.29      2.61 o 
   0   7  11        5.29        5.30      1.70 o 
  -1  -6  12        3.84        2.82      1.15 o 
   0  -6  12        8.97        8.66      1.17 o 
  -2  -5  12       10.38       11.23      1.80 o 
  -1  -5  12        7.12        7.73      1.55 o 
   0  -5  12       22.93       20.22      1.66 o 
   1  -5  12        1.14        1.51      1.15 o 
  -2  -4  12       10.37       11.50      1.75 o 
  -1  -4  12        5.25        3.43      1.17 o 
   0  -4  12        1.76        2.62      0.79 o 
   1  -4  12        6.42        5.42      1.58 o 
  -2  -3  12       32.05       28.27      2.50 o 
  -1  -3  12       10.20        9.64      1.73 o 
   0  -3  12       38.03       39.85      1.86 o 
   1  -3  12        5.04        5.84      1.17 o 
   2  -3  12        0.37        0.31      1.03 o 
  -2  -2  12        3.00        3.44      1.32 o 
  -1  -2  12        5.58        5.02      1.22 o 
   0  -2  12        2.53        2.56      0.78 o 
   1  -2  12       23.95       26.49      2.15 o 
   2  -2  12       10.46        5.97      1.96 o 
  -3  -1  12        0.92       -1.21      1.21 o 
  -2  -1  12       35.28       34.98      2.61 o 
  -1  -1  12        3.24        4.41      1.00 o 
   0  -1  12       57.31       59.57      3.12 o 
   1  -1  12       12.24       12.57      1.64 o 
   2  -1  12        4.39        7.76      1.47 o 
  -3   0  12       15.64       17.21      2.00 o 
  -2   0  12        5.16        5.36      1.22 o 
  -1   0  12        2.69        1.71      1.12 o 
   0   0  12        0.85       -0.60      0.80 o 
   1   0  12        0.56        1.79      0.85 o 
   2   0  12        2.51        3.05      1.53 o 
  -3   1  12        0.92        2.51      0.83 o 
  -2   1  12       35.25       37.28      2.69 o 
  -1   1  12        3.16        1.22      1.07 o 
   0   1  12       57.15       61.11      2.78 o 
   1   1  12       12.31       12.45      1.58 o 
   2   1  12        4.30        3.37      1.39 o 
  -2   2  12        2.98        3.58      1.19 o 
  -1   2  12        5.77        6.90      1.15 o 
   0   2  12        2.44        2.46      0.74 o 
   1   2  12       24.67       22.85      2.17 o 
   2   2  12       10.43       10.31      1.57 o 
  -2   3  12       32.24       30.27      2.49 o 
  -1   3  12        9.74        9.63      1.47 o 
   0   3  12       38.47       43.97      1.84 o 
   1   3  12        4.95        3.82      1.04 o 
   2   3  12        0.39        0.15      1.01 o 
  -2   4  12       10.52        8.66      1.67 o 
  -1   4  12        5.38        3.57      1.40 o 
   0   4  12        1.99        1.79      0.72 o 
   1   4  12        6.75        7.87      1.50 o 
  -2   5  12       10.39        8.69      1.73 o 
  -1   5  12        6.86        6.26      1.35 o 
   0   5  12       23.01       23.73      1.55 o 
   1   5  12        1.12       -0.46      1.01 o 
  -1   6  12        4.01        0.47      1.46 o 
   0   6  12        9.01        8.83      2.09 o 
  -1  -5  13        6.78        6.05      1.53 o 
   0  -5  13        1.45        0.98      0.85 o 
  -1  -4  13        7.74       13.56      1.65 o 
   0  -4  13        1.84        2.52      0.85 o 
   1  -4  13       16.08       22.05      2.22 o 
  -2  -3  13        3.16        5.45      1.26 o 
  -1  -3  13       25.26       23.31      2.44 o 
   0  -3  13        6.76        8.41      1.20 o 
   1  -3  13        1.34        1.35      1.19 o 
  -2  -2  13        2.71        3.32      1.26 o 
  -1  -2  13       27.01       27.11      2.44 o 
   0  -2  13        7.73        9.67      1.14 o 
   1  -2  13       16.94       19.43      2.16 o 
  -2  -1  13       20.13       21.78      2.10 o 
  -1  -1  13       11.85       11.98      1.58 o 
   0  -1  13        0.84        0.32      1.41 o 
   1  -1  13        2.45        2.57      1.30 o 
  -2   0  13        0.41        1.47      1.12 o 
  -1   0  13        9.70       12.29      1.67 o 
   0   0  13        1.45        2.46      0.73 o 
   1   0  13       16.44       15.54      2.11 o 
   2   0  13        0.01        1.28      0.90 o 
  -2   1  13       19.97       17.78      2.29 o 
  -1   1  13       11.80        9.26      1.73 o 
   0   1  13        0.83        0.73      0.73 o 
   1   1  13        2.44        2.28      1.23 o 
  -2   2  13        2.76        4.68      1.35 o 
  -1   2  13       27.29       25.57      2.28 o 
   0   2  13        7.58        8.53      1.44 o 
   1   2  13       16.91       23.25      2.15 o 
  -2   3  13        3.31        1.72      1.26 o 
  -1   3  13       25.87       27.32      2.40 o 
   0   3  13        6.67        6.80      1.78 o 
   1   3  13        1.36        2.40      1.08 o 
  -1   4  13        7.57        7.06      1.55 o 
   0   4  13        1.92        0.80      2.01 o 
   1   4  13       16.13       17.72      2.21 o 
  -1   5  13        6.61        6.84      1.61 o 
   0   5  13        1.47        1.32      0.70 o 
  -1  -3  14        2.52        3.16      1.51 o 
   0  -3  14        2.14        2.25      1.42 o 
  -1  -2  14        2.84        6.59      1.42 o 
   0  -2  14       17.73       20.69      1.60 o 
  -1  -1  14        7.03       11.74      1.53 o 
   0  -1  14        5.37        6.06      1.06 o 
   1  -1  14        3.32        7.38      1.43 o 
  -1   0  14        8.20        9.87      1.64 o 
   0   0  14        8.07       10.54      1.48 o 
   1   0  14        0.81       -0.78      1.10 o 
  -1   1  14        7.04        5.41      1.53 o 
   0   1  14        5.44        5.59      1.05 o 
   1   1  14        3.30        3.15      1.82 o 
  -1   2  14        2.85        4.13      1.22 o 
   0   2  14       18.37       20.84      1.60 o 
  -1   3  14        2.31        4.11      1.42 o 
   0   3  14        2.07        3.35      2.12 o 
                                                 
